# Supplementary material for: A pan-sarcoma landscape of telomeric content shows that alterations in RAD51B and GID4 are associated with higher telomeric content
Source: NPJ Genom Med. 2023 Sep 14;8:26. doi: 10.1038/s41525-023-00369-6 (PMC10502097; doi:10.1038/s41525-023-00369-6)
Supplement: Supplementary file 3 — Supplementary table 1 [file 41525_2023_369_MOESM3_ESM.xlsx]

## Sheet: counts
Supplementary Table 1.
Sample counts and median telomeric content per disease group
Disease Ontology	Sample Count	Median telomeric content	Group
soft tissue granular cell tumor	6	575.321	genomically complex and other
soft tissue extrarenal rhabdoid tumor	18	728.094	genomically complex and other
soft tissue ossifying fibromyxoid tumor	20	743.896	translocation associated
kaposi sarcoma	27	675.911	genomically complex and other
bone chordoma	29	672.171	genomically complex and other
soft tissue round cell tumor	32	573.246	translocation associated
soft tissue rhabdomyosarcoma pleomorphic	33	495.223	genomically complex and other
bone sarcoma (nos)	37	554.832	genomically complex and other
bone giant cell tumor	44	433.449	genomically complex and other
soft tissue fibromatosis	60	724.741	genomically complex and other
skin dermatofibrosarcoma	64	546.091	translocation associated
soft tissue perivascular epithelioid cell tumor (pecoma)	72	688.422	genomically complex and other
soft tissue alveolar soft part sarcoma	75	641.463	translocation associated
soft tissue epithelioid sarcoma	82	387.982	genomically complex and other
soft tissue clear cell sarcoma	89	559.092	translocation associated
soft tissue inflammatory myofibroblastic tumor	100	664.006	translocation associated
soft tissue osteosarcoma (extraskeletal)	121	892.37	genomically complex and other
soft tissue fibrosarcoma	135	431.262	genomically complex and other
epithelioid hemangioendothelioma	139	566.266	translocation associated
embryonal rhabdomyosarcoma	149	521.509	genomically complex and other
soft tissue desmoplastic small round cell tumor	156	513.114	translocation associated
soft tissue rhabdomyosarcoma alveolar	156	578.91	translocation associated
gist	204	545.49	genomically complex and other
solitary fibrous tumor	248	560.782	translocation associated
soft tissue myxofibrosarcoma	267	783.675	genomically complex and other
uterus endometrial stromal sarcoma	305	518.074	translocation associated
rhabdomyosarcoma (nos)	328	632.418	genomically complex and other
soft tissue malignant peripheral nerve sheath tumor (mpnst)	384	523.191	genomically complex and other
undifferentiated pleomorphic sarcoma	386	372.985	genomically complex and other
soft tissue synovial sarcoma	481	476.753	translocation associated
chondrosarcoma	547	657.708	genomically complex and other
ewing sarcoma	582	555.805	translocation associated
angiosarcoma	622	675.279	genomically complex and other
bone osteosarcoma	777	616.406	genomically complex and other
uterus leiomyosarcoma	1086	754.154	genomically complex and other
soft tissue liposarcoma	1302	571.163	genomically complex and other
leiomyosarcoma	1800	827.943	genomically complex and other
soft tissue sarcoma (nos)	2592	681.414	genomically complex and other
