# Supplementary material for: A pan-sarcoma landscape of telomeric content shows that alterations in RAD51B and GID4 are associated with higher telomeric content
Source: NPJ Genom Med. 2023 Sep 14;8:26. doi: 10.1038/s41525-023-00369-6 (PMC10502097; doi:10.1038/s41525-023-00369-6)
Supplement: Supplementary file 4 — Supplementary table 2 [file 41525_2023_369_MOESM4_ESM.xlsx]

## Sheet: concatenated_output_select_gene
Supplementary Table 2.
Hits from enrichment analysis of high telomeric content samples with genetic alterations per sarcoma disease ontology
Disease Ontology	gene	hi_tel_gene_alt	hi_tel_gene_WT	low_tel_gene_alt	low_tel_gene_WT	oddsRatio	pValue	correctedPvalue
soft tissue sarcoma (nos)	ATRX	129	454	75	508	1.92458	4.06539e-05	0.000975238
soft tissue liposarcoma	ATRX	66	232	29	269	2.63882	4.72276e-05	0.00108567
soft tissue sarcoma (nos)	GID4	41	542	11	572	3.93358	2.40932e-05	0.000578075
uterus leiomyosarcoma	RAD51B	18	229	1	246	19.3362	5.72e-05	0.00131522
soft tissue angiosarcoma	POT1	23	123	5	141	5.27317	0.000504362	0.0115362
hi_tel: high telomeric content
low_tel: low telomeric content
gene_alt: gene is altered
gene_WT: gene is WT
