# Supplementary material for: A pan-sarcoma landscape of telomeric content shows that alterations in RAD51B and GID4 are associated with higher telomeric content
Source: NPJ Genom Med. 2023 Sep 14;8:26. doi: 10.1038/s41525-023-00369-6 (PMC10502097; doi:10.1038/s41525-023-00369-6)
Supplement: Supplementary file 5 — Supplementary table 3 [file 41525_2023_369_MOESM5_ESM.xlsx]

## Sheet: outfile
Supplementary Table 3.
Prevalence of genetic alterations within ATRX, DAXX, POT1, GID4, and RAD51B per sarcoma disease ontology
Disease ontology	Gene	Alteration prevalence
uterus leiomyosarcoma	ATRX	28.6482
unknown primary leiomyosarcoma	ATRX	21.4844
soft tissue leiomyosarcoma	ATRX	20.3922
soft tissue myxofibrosarcoma	ATRX	19.8556
soft tissue sarcoma undifferentiated	ATRX	19.0722
soft tissue osteosarcoma (extraskeletal)	ATRX	17.2414
uterus sarcoma (nos)	ATRX	15.0215
soft tissue sarcoma (nos)	ATRX	13.2819
soft tissue liposarcoma	ATRX	11.3827
bone osteosarcoma	ATRX	10.1911
neuroblastoma	ATRX	8.33333
soft tissue hemangioendothelioma	ATRX	6.79612
soft tissue malignant peripheral nerve sheath tumor (mpnst)	ATRX	5.95855
soft tissue angiosarcoma	ATRX	5.93407
uterus endometrial stromal sarcoma	ATRX	4.14013
rhabdomyosarcoma (nos)	ATRX	3.82166
unknown primary (nos)	ATRX	3.48624
breast angiosarcoma	ATRX	2.96296
acute b-lymphoblastic leukemia-lymphoma (b-all)	ATRX	2.33593
soft tissue fibrosarcoma	ATRX	2.18978
bone chondrosarcoma	ATRX	1.68776
soft tissue chondrosarcoma	ATRX	1.59744
soft tissue solitary fibrous tumor	ATRX	1.49254
soft tissue rhabdomyosarcoma alveolar	ATRX	1.33333
acute lymphoblastic leukemia-lymphoma (all) (nos)	ATRX	1.29702
myeloid sarcoma	ATRX	1
soft tissue inflammatory myofibroblastic tumor	ATRX	0.990099
intra-hepatic cholangiocarcinoma	ATRX	0.877193
acute t-lymphoblastic leukemia-lymphoma (t-all)	ATRX	0.694444
non-hodgkin lymphoma (nos)	ATRX	0.649351
b-cell neoplasm (nos)	ATRX	0.636943
bone marrow failure (nos)	ATRX	0.578035
chronic lymphocytic leukemia/small lymphocytic lymphoma (cll/sll)	ATRX	0.566251
acute leukemia (nos)	ATRX	0.566038
acute myeloid leukemia (aml) (nos)	ATRX	0.489596
myelodysplastic-myeloproliferative neoplasm (mds-mpn) (nos)	ATRX	0.464037
soft tissue synovial sarcoma	ATRX	0.4158
diffuse large b-cell lymphoma (dlbcl) (nos)	ATRX	0.347826
t-cell neoplasm (nos)	ATRX	0.333333
myelodysplastic syndrome (mds) (nos)	ATRX	0.226524
myeloproliferative neoplasm (mpn) (nos)	ATRX	0.224719
soft tissue ewing sarcoma	ATRX	0.222222
multiple myeloma	ATRX	0.129066
uterus leiomyosarcoma	DAXX	3.67055
unknown primary leiomyosarcoma	DAXX	1.95312
soft tissue sarcoma undifferentiated	DAXX	1.80412
soft tissue myxofibrosarcoma	DAXX	1.44404
soft tissue leiomyosarcoma	DAXX	1.04575
rhabdomyosarcoma (nos)	DAXX	0.955414
intra-hepatic cholangiocarcinoma	DAXX	0.877193
soft tissue osteosarcoma (extraskeletal)	DAXX	0.862069
uterus sarcoma (nos)	DAXX	0.858369
bone chondrosarcoma	DAXX	0.843882
soft tissue sarcoma (nos)	DAXX	0.772201
breast angiosarcoma	DAXX	0.740741
uterus endometrial stromal sarcoma	DAXX	0.636943
soft tissue malignant peripheral nerve sheath tumor (mpnst)	DAXX	0.518135
soft tissue liposarcoma	DAXX	0.458365
soft tissue angiosarcoma	DAXX	0.43956
bone osteosarcoma	DAXX	0.382166
myelodysplastic-myeloproliferative neoplasm (mds-mpn) (nos)	DAXX	0.232019
soft tissue ewing sarcoma	DAXX	0.222222
unknown primary (nos)	DAXX	0.183486
diffuse large b-cell lymphoma (dlbcl) (nos)	DAXX	0.173913
acute lymphoblastic leukemia-lymphoma (all) (nos)	DAXX	0.129702
multiple myeloma	DAXX	0.103252
myeloproliferative neoplasm (mpn) (nos)	DAXX	0.0898876
myelodysplastic syndrome (mds) (nos)	DAXX	0.0411862
bone osteosarcoma	GID4	20.8917
unknown primary leiomyosarcoma	GID4	13.6719
soft tissue leiomyosarcoma	GID4	13.1373
soft tissue osteosarcoma (extraskeletal)	GID4	11.2069
uterus leiomyosarcoma	GID4	6.71441
bone chondrosarcoma	GID4	3.79747
soft tissue sarcoma (nos)	GID4	3.35907
soft tissue sarcoma undifferentiated	GID4	3.35052
soft tissue chondrosarcoma	GID4	2.55591
soft tissue myxofibrosarcoma	GID4	2.16606
rhabdomyosarcoma (nos)	GID4	1.91083
uterus sarcoma (nos)	GID4	1.28755
unknown primary (nos)	GID4	1.10092
soft tissue hemangioendothelioma	GID4	0.970874
soft tissue angiosarcoma	GID4	0.879121
intra-hepatic cholangiocarcinoma	GID4	0.877193
soft tissue liposarcoma	GID4	0.763942
soft tissue fibrosarcoma	GID4	0.729927
soft tissue desmoplastic small round cell tumor	GID4	0.657895
non-hodgkin lymphoma (nos)	GID4	0.649351
soft tissue malignant peripheral nerve sheath tumor (mpnst)	GID4	0.518135
uterus endometrial stromal sarcoma	GID4	0.318471
acute lymphoblastic leukemia-lymphoma (all) (nos)	GID4	0.129702
acute myeloid leukemia (aml) (nos)	GID4	0.0305998
multiple myeloma	GID4	0.0258131
soft tissue angiosarcoma	POT1	7.69231
soft tissue hemangioendothelioma	POT1	2.91262
chronic lymphocytic leukemia/small lymphocytic lymphoma (cll/sll)	POT1	1.812
soft tissue sarcoma undifferentiated	POT1	1.54639
t-cell neoplasm (nos)	POT1	1.33333
b-cell neoplasm (nos)	POT1	1.27389
mantle cell lymphoma	POT1	1.1396
soft tissue myxofibrosarcoma	POT1	1.08303
intra-hepatic cholangiocarcinoma	POT1	0.877193
soft tissue sarcoma (nos)	POT1	0.772201
langerhans cell histiocytosis (lch)	POT1	0.740741
soft tissue desmoplastic small round cell tumor	POT1	0.657895
bone marrow failure (nos)	POT1	0.578035
diffuse large b-cell lymphoma (dlbcl) (nos)	POT1	0.521739
bone osteosarcoma	POT1	0.509554
uterus leiomyosarcoma	POT1	0.447628
follicular lymphoma	POT1	0.424628
soft tissue synovial sarcoma	POT1	0.4158
myeloproliferative neoplasm (mpn) (nos)	POT1	0.404494
unknown primary (nos)	POT1	0.366972
multiple myeloma	POT1	0.33557
soft tissue leiomyosarcoma	POT1	0.326797
rhabdomyosarcoma (nos)	POT1	0.318471
uterus endometrial stromal sarcoma	POT1	0.318471
acute lymphoblastic leukemia-lymphoma (all) (nos)	POT1	0.259403
soft tissue liposarcoma	POT1	0.229183
soft tissue ewing sarcoma	POT1	0.222222
acute myeloid leukemia (aml) (nos)	POT1	0.122399
myelodysplastic syndrome (mds) (nos)	POT1	0.102965
uterus leiomyosarcoma	RAD51B	3.6
b-cell neoplasm (nos)	RAD51B	0.955414
uterus sarcoma (nos)	RAD51B	0.858369
unknown primary leiomyosarcoma	RAD51B	0.78125
soft tissue leiomyosarcoma	RAD51B	0.718954
pancreas ductal adenocarcinoma	RAD51B	0.662252
non-hodgkin lymphoma (nos)	RAD51B	0.649351
t-cell neoplasm (nos)	RAD51B	0.333333
soft tissue liposarcoma	RAD51B	0.229183
chronic lymphocytic leukemia/small lymphocytic lymphoma (cll/sll)	RAD51B	0.226501
soft tissue angiosarcoma	RAD51B	0.21978
unknown primary (nos)	RAD51B	0.183486
myeloproliferative neoplasm (mpn) (nos)	RAD51B	0.179775
bone osteosarcoma	RAD51B	0.127389
soft tissue sarcoma (nos)	RAD51B	0.11583
diffuse large b-cell lymphoma (dlbcl) (nos)	RAD51B	0.0869565
myelodysplastic syndrome (mds) (nos)	RAD51B	0.0617792
acute myeloid leukemia (aml) (nos)	RAD51B	0.0611995
multiple myeloma	RAD51B	0.0258131
