# Supplementary material for: A pan-sarcoma landscape of telomeric content shows that alterations in RAD51B and GID4 are associated with higher telomeric content
Source: NPJ Genom Med. 2023 Sep 14;8:26. doi: 10.1038/s41525-023-00369-6 (PMC10502097; doi:10.1038/s41525-023-00369-6)
Supplement: Supplementary file 6 — Supplementary table 4 [file 41525_2023_369_MOESM6_ESM.xlsx]

## Sheet: Sheet1
Supplementary Table 4.
Summary table of patient demographics data used for survival analysis in the CGDB cohort and the Australian cohort
		CGDB cohort	Australian cohort
		Total = 449	Total = 235
Age at diagnosis	<20	1.8% (8)	3.4% (8)
	20-40	19.4% (87)	16.2% (38)
	40-60	35.2% (158)	41.7% (98)
	≥60	43.7% (196)	38.7% (91)
Gender	Female	46.1% (207)	48.9% (115)
	Male	53.9% (242)	51.1% (120)
Race	White	68.6% (308)	75.7% (178)
	Black/African American	8.9% (40)	0.4% (1)
	Asian	2.5% (11)	13.6% (32)
	Hispanic/Latino	0.7% (3)	1.7% (4)
	Other Race	13.8% (62)	8.5% (20)
	Unknown	5.6% (25)	0
Practice Type	Community	73.5% (330)	12.8% (30)
	Academic	26.5% (119)	87.2% (205)
Metastatic at diagnosis		36.1% (162)	38.7% (91)
Difference between diagnosis date and metastasic diagnosis date		209 days [0, 647]	135 days [0, 623]
Difference between metastatic diagnosis date and sequencing date		104 days [43, 327]	160 days [101, 445]
